# Supplementary material for: Priming of human monocytes by β-glucan and obesity-associated factors: modifications to global DNA methylation, gene expression, phenotype and function
Source: Front Immunol. 2026 Jul 20;17:1825431. doi: 10.3389/fimmu.2026.1825431 (PMC13429425; doi:10.3389/fimmu.2026.1825431)
Supplement: Supplementary file 2 [file DataSheet2.xlsx]

## Sheet: Table of Contents
	Supplementary material 2
	Contents
	Sample Overiew: Sample ID, condition and batch
	QC: Batch clustering, FastQC quality summary and read mapping to exons assessment
	Table 1: Differential gene expression that reached Log2 fold change threshold
	Table 2: Differential gene expression of all genes

## Sheet: Sample Overview
	Sample ID	Donor	Condition	Batch
	D1M	1	Media	1
	D1E	1	Estradiol	1
	D1L	1	Leptin	1
	D1O	1	oxLDL	1
	D2M	2	Media	2
	D2E	2	Estradiol	2
	D2L	2	Leptin	2
	D2O	2	oxLDL	2
	D3M	3	Media	3
	D3E	3	Estradiol	3
	D3L	3	Leptin	3
	D3O	3	oxLDL	3
	D4M	4	Media	4
	D4E	4	Estradiol	4
	D4L	4	Leptin	4
	D4O	4	oxLDL	4
	D5M	5	Media	5
	D5E	5	Estradiol	5
	D5L	5	Leptin	5
	D5O	5	oxLDL	5
	D6M	6	Media	6
	D6E	6	Estradiol	6
	D6L	6	Leptin	6
	D6O	6	oxLDL	6
	D7M	7	Media	7
	D7E	7	Estradiol	7
	D7L	7	Leptin	7
	D7O	7	oxLDL	7
	D8M	8	Media	8
	D8E	8	Estradiol	8
	D8L	8	Leptin	8
	D8O	8	oxLDL	8
	D9M	9	Media	9
	D9E	9	Estradiol	9
	D9L	9	Leptin	9
	D9O	9	oxLDL	9
	D10M	10	Media	10
	D10E	10	Estradiol	10
	D10L	10	Leptin	10
	D10O	10	oxLDL	10

## Sheet: Table 1
		Differential expression in 17β-estradiol primed monocytes					Differential expression in oxLDL primed monocytes
	Gene	Log2 Fold Change	Adjusted P Value			Gene	Log2 Fold change	Adjusted P Value
	SLC1A2	0.69	0.0039			KITLG	1.6	≤ 0.0001
	HES2	1.44	0.0136			RP11-242D8.1	0.67	0.0002
	KALRN	1.62	0.0252			QPRT	1.44	0.0004
	PROC	0.64	0.0261			PDK4	0.68	0.0004
	SLC5A3	0.68	0.0285			NCAPH	1.44	0.0012
	BISPR	0.71	0.0342			INHBA	1.43	0.0019
	RN7SL3	1.43	0.0453			HPSE	1.77	0.002
						MRGPRF	1.5	0.0023
						RN7SL3	1.49	0.0037
						CLGN	0.66	0.0039
						H1-5	1.89	0.0069
						NPR1	1.42	0.0072
						SYNE2	1.61	0.0081
						CLU	1.63	0.01
						SGPP2	1.55	0.0109
						CCNE2	1.45	0.0149
						KALRN	1.52	0.0159
						OCSTAMP	1.46	0.018
						YES1P1	0.67	0.0184
						TMEM97	1.44	0.0197
						KIF4A	1.57	0.0211
						LINC02777	1.41	0.0238
						KLK1	0.53	0.0309
						CTC-301O7.4	1.53	0.0317
						IL6R-AS1	1.48	0.0327
						RRM2	1.53	0.0327
						SPTBN2	1.42	0.035
						MIR3945HG	0.7	0.0359
						APOBEC3B	1.63	0.0385
						H3C3	1.54	0.0386
						TMEM273	1.45	0.0407
						OSBP2	1.54	0.0407
						SYP	0.67	0.0416

## Sheet: Table 2
		Differential expression in 17β-estradiol primed monocytes					Differential expression in oxLDL primed monocytes
	Gene	Log2 Fold Change	Adjusted P Value			Gene	Log2 Fold Change	Adjusted P Value
	GOLGA7B	1.35	0.0007			ACAT2	1.29	≤ 0.0001
	SLC1A2	0.69	0.0039			MDM2	0.78	≤ 0.0001
	SLC4A8	1.19	0.009			MAP3K5-AS2	1.39	≤ 0.0001
	MMP19	1.23	0.0122			KITLG	1.6	≤ 0.0001
	SASH1	0.84	0.0136			TNFSF14	1.22	≤ 0.0001
	HES2	1.44	0.0136			PAPLN	0.82	≤ 0.0001
	USP2	1.23	0.0145			CXCR4	0.77	≤ 0.0001
	GK	0.84	0.0175			PDIA6	1.16	≤ 0.0001
	ZNF677	1.28	0.0217			CIR1	1.32	0.0001
	GPD1	1.3	0.0242			SLC35E3	0.79	0.0001
	KALRN	1.62	0.0252			ILF2	1.15	0.0002
	MYO1G	0.77	0.0252			RGL1	1.14	0.0002
	SULT1C2	1.32	0.0252			MBD2	0.87	0.0002
	FLT1	1.17	0.0252			RP11-242D8.1	0.67	0.0002
	GALNT6	1.14	0.0261			AFAP1L1	1.28	0.0003
	TMEM243	0.86	0.0261			QPRT	1.44	0.0004
	PROC	0.64	0.0261			C1orf21	1.27	0.0004
	RBM3	1.1	0.0261			DPYSL3	1.24	0.0004
	C1orf115	1.32	0.0261			FLT1	1.21	0.0004
	SLC5A3	0.68	0.0285			RHOBTB2	1.17	0.0004
	FCGR3A	0.82	0.0287			CALR	1.16	0.0004
	HDGFL2	1.17	0.0305			ABCA1	0.86	0.0004
	SMPD1	1.15	0.0305			OAS1	0.84	0.0004
	PSMD14	1.1	0.0305			PDK4	0.68	0.0004
	IRGQ	1.11	0.0328			SYT11	0.79	0.0004
	PARP14	0.85	0.0342			DUSP6	1.24	0.0005
	BISPR	0.71	0.0342			SUCNR1	1.21	0.0007
	ALDH2	0.8	0.0355			MRPL17	1.18	0.0007
	ADGRG	1.33	0.0355			HPGD	1.32	0.0008
	lncRNA Antisense to TM6SF1	1.36	0.0366			TNS1	1.23	0.0008
	ADARB1	1.16	0.0367			IVNS1ABP	1.13	0.0009
	ABCG1	0.77	0.0404			USP2	1.24	0.001
	STRBP	1.16	0.0404			NCAPH	1.44	0.0012
	EPB41L1	1.15	0.0453			DUSP13B	1.41	0.0013
	SPOCD1	1.19	0.0453			ABCD4	0.87	0.0013
	RN7SL3	1.43	0.0453			ANKRD44	0.86	0.0013
	KYNU	0.88	0.0453			GOLGA7B	1.29	0.0013
	SLC38A2	0.91	0.0453			GLIPR1	1.16	0.0014
	TM4SF19	1.15	0.0453			MTUS1	0.82	0.0014
	RHOF	1.19	0.0453			DNASE2B	1.41	0.0014
	CAVIN1	0.79	0.0474			TGFBI	1.17	0.0014
	CLEC12A	0.81	0.0474			PODXL	1.4	0.0016
	AVEN	1.22	0.049			CD59	1.17	0.0016
						PPT1	1.11	0.0016
						CADM1	0.79	0.0016
						PRKACB	1.16	0.0016
						IER5	0.81	0.0016
						EZH1	0.87	0.0017
						SLC25A5	1.15	0.0018
						ARMC9	0.77	0.0019
						INHBA	1.43	0.0019
						ADRA2B	1.35	0.0019
						ST6GALNAC4	1.2	0.0019
						UBN2	0.85	0.0019
						HPSE	1.77	0.002
						GPR34	1.2	0.002
						TRIM22	0.8	0.002
						GPAT3	1.12	0.0021
						MRGPRF	1.5	0.0023
						RRM2B	0.85	0.0023
						LCP1	1.1	0.0024
						TPMT	1.16	0.0027
						APLP2	1.1	0.0028
						ELL	0.86	0.0028
						LINC02185	0.83	0.0028
						HPGDS	1.37	0.003
						MAPRE2	1.14	0.003
						ST3GAL1	1.11	0.003
						EIF2A	1.11	0.0034
						RN7SL3	1.49	0.0037
						SASH1	0.85	0.0038
						TGM2	1.22	0.0038
						PTGFRN	0.82	0.0038
						SCD	1.23	0.0039
						UQCRQ	1.15	0.0039
						PNRC1	0.86	0.0039
						PELI2	0.71	0.0039
						CLGN	0.66	0.0039
						NRP2	1.11	0.0039
						HAMP	1.28	0.004
						RP4-644L1.2	1.31	0.0041
						RNASEH2C	1.17	0.0041
						DUSP2	1.38	0.0042
						MCCC2	1.16	0.0042
						FSCN1	1.34	0.0043
						FRRS1	1.15	0.0043
						ACTB	1.11	0.0043
						PTPN7	1.21	0.0045
						DCSTAMP	1.17	0.0045
						ATAD2	1.17	0.0045
						CD84	1.11	0.0045
						PSMD11	1.1	0.0045
						IDH3A	1.13	0.0048
						PSMD14	1.1	0.005
						PIK3AP1	1.1	0.0051
						ENTPD7	1.2	0.0054
						CYCS	1.17	0.0054
						GAPLINC	1.34	0.0055
						BZW1	1.1	0.0058
						GPD1	1.29	0.0059
						CHP1	1.08	0.0059
						FAM20A	0.82	0.0059
						DNAH1	0.8	0.0059
						STK38	0.87	0.0059
						PTPN22	1.18	0.006
						RAB7A	1.11	0.0065
						MYO15B	0.81	0.0065
						DDB2	0.87	0.0068
						H1-5	1.89	0.0069
						CALU	1.09	0.0069
						NPR1	1.42	0.0072
						IL7R	1.36	0.0074
						RHOF	1.2	0.0074
						RNASE6	1.17	0.0075
						NOTCH2NLC	0.83	0.0075
						RPL3	1.12	0.0079
						ITGB7	0.75	0.008
						SYNE2	1.61	0.0081
						SLC28A3	1.38	0.0083
						MAP1A	1.27	0.0083
						CMSS1	1.21	0.0083
						KANK1	1.17	0.0083
						PDIA4	1.16	0.0083
						FGD4	1.15	0.0083
						RPL23	1.1	0.0083
						CEP68	0.84	0.0083
						HFE	1.38	0.0083
						CCR1	1.14	0.0086
						GUCD1	1.12	0.0086
						AKNA	0.86	0.0086
						STARD3NL	1.12	0.0086
						NES	1.31	0.0087
						ATP6V0D1	1.14	0.0087
						ARRDC4	0.86	0.0087
						GUSB	1.14	0.0087
						RBM38	1.19	0.0087
						ARHGAP45	0.86	0.0094
						PRDX2	1.32	0.01
						CLU	1.63	0.01
						IRGQ	1.11	0.0103
						KCNN4	1.17	0.0105
						HSPA8	1.09	0.0105
						GATM	1.24	0.0108
						LRRC8A	1.22	0.0108
						TOM1L2	1.17	0.0108
						CTNS	1.1	0.0108
						KDM5A	0.91	0.0108
						ASB1	0.88	0.0108
						ZCCHC14	0.87	0.0108
						SGPP2	1.55	0.0109
						SLC29A1	1.27	0.0109
						STRBP	1.16	0.0109
						RPL14	1.12	0.0115
						ZNF235	0.8	0.0115
						NRIP3	1.13	0.0117
						RALB	1.1	0.012
						GFOD1	1.16	0.0127
						JMY	0.8	0.0127
						TMEM80	0.78	0.0127
						FCER1G	1.16	0.0127
						HSP90B1	1.11	0.0128
						EP400	0.9	0.0132
						CINP	1.12	0.0134
						EBP	1.23	0.0137
						CCDC14	0.86	0.0137
						HTRA1	0.85	0.0137
						ATP6V1D	1.17	0.0139
						AIFM1	1.09	0.014
						RHBDF1	1.39	0.014
						DHCR24	1.2	0.014
						COX6B1	1.12	0.014
						PHGDH	0.82	0.014
						ABCA3	0.71	0.014
						NIBAN1	0.88	0.0144
						IRF8	0.89	0.0144
						MSI2	1.29	0.0148
						TMEM104	1.18	0.0148
						TGIF1	0.87	0.0148
						CCNE2	1.45	0.0149
						APP	1.08	0.0155
						CD4	1.17	0.0156
						ZNF366	1.17	0.0157
						KALRN	1.52	0.0159
						ACSL1	0.91	0.0161
						ANO5	1.21	0.0162
						ZC2HC1A	0.86	0.0166
						SSBP3	1.17	0.0169
						BHLHE40	1.17	0.0173
						GALNT6	1.12	0.0174
						OCSTAMP	1.46	0.018
						CCDC57	0.88	0.018
						MRPL37	1.15	0.0181
						ITGAM	1.14	0.0181
						WASL	0.87	0.0181
						RPL29	1.15	0.0182
						YES1P1	0.67	0.0184
						CNIH3	1.18	0.0185
						ARHGAP25	1.17	0.0185
						EIF4EBP2	0.9	0.0185
						SUCLA2	1.1	0.0186
						ATP6V1B2	1.06	0.0186
						OGA	0.88	0.0186
						SPTBN4	0.76	0.0186
						NIBAN2	1.13	0.0189
						BBX	0.88	0.0192
						TXNIP	0.86	0.0193
						TMEM97	1.44	0.0197
						UBE2N	1.14	0.0197
						COL8A2	1.13	0.0197
						ITGB2	1.1	0.0197
						CPNE8	0.89	0.0197
						RASA1	0.89	0.0198
						GNG2	1.28	0.0201
						HIVEP3	1.13	0.0201
						HIPK1	0.9	0.0201
						PKN2	0.88	0.0201
						GCNT4	1.39	0.0208
						KIF4A	1.57	0.0211
						DNHD1	0.82	0.0211
						SP100	0.9	0.0212
						TRAP1	1.11	0.0213
						NOP16	1.16	0.0215
						LDLRAP1	1.16	0.0217
						PARP16	1.18	0.0217
						LINC00504	1.27	0.0218
						UQCR10	1.17	0.0218
						TIMM8B	1.13	0.0218
						SERF2	1.1	0.0221
						EVL	1.12	0.0223
						IDI1	1.12	0.0223
						TFDP1	1.12	0.0223
						RPL34	1.09	0.0223
						TSPAN3	1.06	0.0223
						CLK1	0.93	0.0223
						PAN3	0.89	0.0223
						PHF21A	0.89	0.0223
						CHD2	0.89	0.0223
						TLR8	0.86	0.0223
						SLC1A2	0.77	0.0227
						LRP8	1.21	0.0228
						SEZ6L2	0.76	0.0231
						SLC4A8	1.14	0.0232
						M6PR	1.07	0.0233
						ROR1-AS1	1.2	0.0236
						LINC02777	1.41	0.0238
						RAC2	1.18	0.0239
						PYCARD	1.16	0.0239
						PGM2L1	0.85	0.024
						PHIP	0.9	0.0242
						POGLUT3	1.18	0.0246
						MYC	1.16	0.0246
						CD163	1.16	0.0246
						EIF4G1	1.08	0.0246
						SFT2D3	0.79	0.0254
						OGT	0.92	0.0258
						LRSAM1	0.88	0.0258
						CEP55	1.26	0.0268
						RAN	1.11	0.0268
						TPP1	1.07	0.0268
						ALDH1A1	1.16	0.0271
						OGDH	1.11	0.0271
						PCSK6	1.14	0.0274
						ASPH	1.07	0.0274
						DDX60	0.85	0.0274
						DLD	1.08	0.0276
						SIRPB1	1.14	0.0277
						SLC39A14	1.29	0.028
						PAXBP1	0.87	0.0283
						ECE1	1.15	0.0287
						MTSS1	1.24	0.0287
						CCL22	1.18	0.0289
						PALM2AKAP2	1.14	0.0293
						FBP1	1.19	0.0299
						CCNE1	1.3	0.0301
						CHML	0.86	0.0305
						PHACTR1	1.18	0.0308
						P2RX7	0.88	0.0308
						PLOD1	1.16	0.0309
						NUMB	1.11	0.0309
						KLK1	0.53	0.0309
						DUSP3	1.1	0.0316
						CTC-301O7.4	1.53	0.0317
						PSTPIP1	1.19	0.0317
						FHOD1	1.12	0.0317
						CYB5A	0.86	0.0326
						IL6R-AS1	1.48	0.0327
						RRM2	1.53	0.0327
						SGO1	1.39	0.0327
						SLC9A9	1.19	0.0327
						SLC44A1	0.88	0.0327
						PRR11	1.19	0.0329
						ZNF417	0.85	0.0329
						ATP1A1	1.07	0.033
						GPX3	1.29	0.0332
						SPARC	1.19	0.0332
						HPCAL1	1.11	0.0339
						ANPEP	1.14	0.0345
						CHST15	1.16	0.0349
						KIAA1614-AS1	0.74	0.0349
						ELK3	1.16	0.0349
						KLHL24	0.88	0.0349
						SPTBN2	1.42	0.035
						CD93	1.39	0.035
						ITPR1	1.12	0.035
						GTF3C3	0.9	0.035
						UACA	0.84	0.035
						PLB1	1.25	0.0351
						UBR2	0.92	0.0351
						STAC2	1.41	0.0353
						CALHM2	1.13	0.0353
						PUM2	0.92	0.0353
						CAVIN1	0.82	0.0353
						SPG11	0.89	0.0355
						CD63	1.11	0.0355
						PSD3	1.14	0.0358
						P4HB	1.09	0.0358
						MLX	1.15	0.0359
						RANBP1	1.14	0.0359
						RIPOR2	1.41	0.0359
						C19orf38	1.2	0.0359
						TDRD9	1.16	0.0359
						PAPSS2	1.16	0.0359
						CD86	0.87	0.0359
						RP11-806O11.1	0.72	0.0359
						MIR3945HG	0.7	0.0359
						ACAA2	1.08	0.0363
						SNX30	0.9	0.0363
						ERN1	0.9	0.0363
						KDM3A	0.89	0.0363
						DESI1	1.13	0.0366
						FAM111B	1.4	0.037
						SH3BP5	1.1	0.037
						SCFD2	1.17	0.0371
						IQGAP2	0.91	0.0371
						UCHL1	1.21	0.0374
						SAFB	0.9	0.0374
						KDM5B	0.88	0.0374
						GTF2IRD1	0.85	0.0374
						ARPC2	1.07	0.0379
						APOBEC3B	1.63	0.0385
						H3C3	1.54	0.0386
						AKR1C1	1.24	0.0386
						ARHGEF9	1.18	0.0386
						ADARB1	1.13	0.0386
						PSMD2	1.08	0.0386
						LINC02244	1.14	0.0387
						ZNF142	0.87	0.0389
						ACTMAP	0.84	0.04
						GALNT12	1.22	0.0405
						GM2A	1.17	0.0405
						CRYBG1	1.1	0.0405
						UBE2R2	0.9	0.0405
						OSBP2	1.54	0.0407
						TMEM273	1.45	0.0407
						B4GAT1	1.27	0.0407
						APOL2	1.15	0.0407
						PSMA5	1.13	0.0407
						RPS14	1.09	0.0407
						JRKL	0.87	0.0407
						RPS6	1.08	0.0411
						PLEKHM2	0.91	0.0414
						SYP	0.67	0.0416
						VAMP4	0.87	0.0418
						SLC16A10	1.16	0.0419
						CEP120	0.88	0.0419
						RPL9	1.09	0.0422
						FOXN2	0.89	0.0422
						CUTALP	0.87	0.0422
						MET	1.39	0.0423
						TDRD3	1.11	0.0423
						TOP2B	0.92	0.0425
						CD164	1.12	0.043
						TNIK	1.19	0.0431
						BMP2K	1.09	0.0431
						PIK3CG	1.08	0.0431
						NUCB2	1.14	0.0432
						SNX5	1.07	0.0432
						AGO4	0.92	0.0432
						SHCBP1	1.37	0.0436
						UBL5	1.12	0.0436
						CHCHD4	1.19	0.0451
						TKT	1.09	0.0455
						OLR1	0.86	0.0455
						TNFSF15	1.31	0.0464
						ZDHHC9	1.16	0.0467
						SPN	1.13	0.0467
						EPB41L1	1.12	0.0467
						BLVRA	1.1	0.0467
						EML4	0.93	0.0467
						TACC1	0.93	0.0467
						RTN4RL2	1.41	0.0468
						ERMP1	1.11	0.0468
						DIDO1	0.91	0.0468
						TLCD3A	1.36	0.047
						GNS	1.07	0.047
						DZIP1L	0.85	0.047
						ALDH1A2	0.84	0.047
						ZNF594	0.77	0.047
						CSRP1	1.14	0.0472
						STRADA	0.82	0.0472
						SAT2	1.15	0.0472
						STARD8	1.14	0.0472
						SND1	1.06	0.0472
						COL6A1	1.17	0.0473
						SYS1	1.15	0.0473
						STS	1.14	0.0473
						HSPA5	1.09	0.0473
						RPL10A	1.09	0.0473
						RECQL5	0.88	0.0473
						SLC31A2	0.89	0.0479
						VCP	1.06	0.0483
						VRK2	0.89	0.0483
						LINC00174	0.73	0.0483
						H1-3	1.23	0.0486
						TIMM13	1.18	0.0486
						SCP2	1.1	0.0486
						ATP5PB	1.08	0.0486
						ATP2B4	0.93	0.0486
						PRKAR1A	0.91	0.0486
						LRIF1	0.9	0.0486
						FOXO3	0.9	0.0486
						PARP14	0.88	0.0486
						NEDD9	1.25	0.0489
						AP5Z1	0.89	0.0493
						ELL2	1.13	0.0494
						RBM5	0.93	0.0497
